# Supplementary material for: The Impact of Ursodeoxycholic Acid on Fetal Cardiac Function in Women with Gestational Diabetes Mellitus: A Randomized Controlled Study (GUARDS Trial)
Source: J Clin Med. 2025 Oct 17;14(20):7366. doi: 10.3390/jcm14207366 (PMC12565255; doi:10.3390/jcm14207366)
Supplement: Supplementary file 1 [file jcm-14-07366-s001.zip]

Archive with 1 entries (1 files):
- jcm-3881491-supplementary.pdf
